# Supplementary material for: Cyanobacteria Application Ameliorates Floral Traits and Outcrossing Rate in Diverse Rice Cytoplasmic Male Sterile Lines
Source: Plants (Basel). 2022 Dec 7;11(24):3411. doi: 10.3390/plants11243411 (PMC9781212; doi:10.3390/plants11243411)
Supplement: Supplementary file 1 [file plants-11-03411-s001.zip]

Archive with 1 entries (1 files):
- plants-1938387-supplementary.pdf
